# Supplementary material for: A MiRNA Signature for Defining Aggressive Phenotype and Prognosis in Gliomas
Source: PLoS One. 2014 Oct 3;9(10):e108950. doi: 10.1371/journal.pone.0108950 (PMC4184816; doi:10.1371/journal.pone.0108950)
Supplement: Table S3 — Clinicopathological characteristics of TCGA Lower Grade Gliomas (LGG) datasets. a) Glioblastoma (GBM); b) Lower Grade Glioma (LGG) Grade III; c) Lower Grade Glioma Grade II. (XLS) [file pone.0108950.s003.xls]

## Sheet: Table S1a GBM
Table S3a. Patients characteristics of the TCGA Glioblastoma (GBM) dataset
Experiment Names	miR-based Subtype Classification	Secondary or Recurrent	MGMT status	OS (day)	Vital Status	Event	Age at initial pathologic diagnosis	IDH1	Pretreatment history	Prior Glioma
TCGA-02-0016-01A-01T-0301-07.gene.tcga_level3.data	Neural	No	Methylated	1699	LIVING	0	50	wt	NO	NO
TCGA-02-0069-01A-01T-0195-07.gene.tcga_level3.data	Oligoneural	No	Methylated	873	LIVING	0	31	mut	NO	NO
TCGA-02-0070-01A-01T-0301-07.gene.tcga_level3.data	Neuromesenchymal	No	Unmethlyated	762	LIVING	0	70	wt	NO	NO
TCGA-02-0087-01A-01T-0283-07.gene.tcga_level3.data	Oligoneural	No	Unmethlyated	1757	LIVING	0	27	wt	NO	NO
TCGA-02-0113-01A-01T-0195-07.gene.tcga_level3.data	Neuromesenchymal	Rec	Unmethlyated	2817	LIVING	0	43	wt	YES	NO
TCGA-06-0176-01A-02T-0230-07.gene.tcga_level3.data	Astrocytic	No	Unmethlyated	1561	LIVING	0	34	wt	NO	NO
TCGA-06-0178-01A-01T-0230-07.gene.tcga_level3.data	Oligoneural	No	Unmethlyated	1642	LIVING	0	38	wt	NO	NO
TCGA-06-0184-01A-01T-0230-07.gene.tcga_level3.data	Neural	No	Unmethlyated	1228	LIVING	0	63	wt	NO	NO
TCGA-06-0185-01A-01T-0230-07.gene.tcga_level3.data	Radial glial	No	Methylated	1126	LIVING	0	54	wt	NO	NO
TCGA-06-0188-01A-01T-0230-07.gene.tcga_level3.data	Neuromesenchymal	No	Unmethlyated	866	LIVING	0	71	wt	NO	NO
TCGA-06-0241-01A-02T-0230-07.gene.tcga_level3.data	Neuromesenchymal	No	Methylated	455	LIVING	0	65	wt	NO	NO
TCGA-06-0644-01A-02T-0309-07.gene.tcga_level3.data	Astrocytic	No	Unmethlyated	375	LIVING	0	71	wt	NO	NO
TCGA-02-0001-01C-01T-0179-07.gene.tcga_level3.data	Neural	Rec	Unmethlyated	358	DECEASED	1	44	wt	YES	NO
TCGA-02-0003-01A-01T-0179-07.gene.tcga_level3.data	Oligoneural	No	Unmethlyated	144	DECEASED	1	50	wt	NO	NO
TCGA-02-0004-01A-01T-0301-07.gene.tcga_level3.data	Astrocytic	No	Unmethlyated	345	DECEASED	1	59	mut	NO	NO
TCGA-02-0006-01B-01T-0179-07.gene.tcga_level3.data	Astrocytic	No	Unmethlyated	558	DECEASED	1	56	wt	NO	NO
TCGA-02-0007-01A-01T-0179-07.gene.tcga_level3.data	Astrocytic	Rec	Unmethlyated	705	DECEASED	1	40	wt	YES	NO
TCGA-02-0009-01A-01T-0179-07.gene.tcga_level3.data	Radial glial	No	Unmethlyated	322	DECEASED	1	61	wt	NO	NO
TCGA-02-0010-01A-01T-0179-07.gene.tcga_level3.data	Oligoneural	Sec	Unmethlyated	1077	DECEASED	1	20	mut	YES	NO
TCGA-02-0011-01B-01T-0179-07.gene.tcga_level3.data	Oligoneural	No	Unmethlyated	630	DECEASED	1	18	wt	NO	NO
TCGA-02-0014-01A-01T-0179-07.gene.tcga_level3.data	Oligoneural	No	Unmethlyated	2511	DECEASED	1	25	wt	NO	NO
TCGA-02-0015-01A-01T-0301-07.gene.tcga_level3.data	Oligoneural	No	Unmethlyated	627	DECEASED	1	50	wt	NO	NO
TCGA-02-0021-01A-01T-0179-07.gene.tcga_level3.data	Radial glial	Rec	Unmethlyated	2361	DECEASED	1	43	wt	YES	NO
TCGA-02-0023-01B-01T-0301-07.gene.tcga_level3.data	Neuromesenchymal	No	Unmethlyated	612	DECEASED	1	38	wt	NO	NO
TCGA-02-0024-01B-01T-0179-07.gene.tcga_level3.data	Neural	Rec	Unmethlyated	1614	DECEASED	1	35	wt	YES	NO
TCGA-02-0025-01A-01T-0301-07.gene.tcga_level3.data	Neuromesenchymal	No	Unmethlyated	1300	DECEASED	1	47	wt	NO	NO
TCGA-02-0026-01B-01T-0301-07.gene.tcga_level3.data	Oligoneural	No	Unmethlyated	748	DECEASED	1	27	wt	NO	NO
TCGA-02-0027-01A-01T-0179-07.gene.tcga_level3.data	Radial glial	No	Unmethlyated	370	DECEASED	1	33	wt	NO	NO
TCGA-02-0028-01A-01T-0179-07.gene.tcga_level3.data	Oligoneural	Sec	Methylated	2755	DECEASED	1	39	wt	YES	NO
TCGA-02-0033-01A-01T-0179-07.gene.tcga_level3.data	Astrocytic	No	Unmethlyated	86	DECEASED	1	54	wt	NO	NO
TCGA-02-0034-01A-01T-0179-07.gene.tcga_level3.data	Astrocytic	No	Unmethlyated	430	DECEASED	1	60	mut	NO	NO
TCGA-02-0037-01A-01T-0179-07.gene.tcga_level3.data	Radial glial	No	Unmethlyated	109	DECEASED	1	74	wt	NO	NO
TCGA-02-0038-01A-01T-0179-07.gene.tcga_level3.data	Radial glial	No	Unmethlyated	326	DECEASED	1	48	mut	NO	NO
TCGA-02-0039-01A-01T-0301-07.gene.tcga_level3.data	Astrocytic	No	Unmethlyated	320	DECEASED	1	54	wt	NO	NO
TCGA-02-0043-01A-01T-0179-07.gene.tcga_level3.data	Oligoneural	Rec	Methylated	556	DECEASED	1	54	wt	YES	NO
TCGA-02-0047-01A-01T-0179-07.gene.tcga_level3.data	Neuromesenchymal	No	Unmethlyated	447	DECEASED	1	78	wt	NO	NO
TCGA-02-0048-01A-01T-0301-07.gene.tcga_level3.data	Radial glial	No	Unmethlyated	97	DECEASED	1	80	wt	NO	NO
TCGA-02-0051-01A-01T-0301-07.gene.tcga_level3.data	Astrocytic	No	Unmethlyated	458	DECEASED	1	43	wt	NO	NO
TCGA-02-0052-01A-01T-0179-07.gene.tcga_level3.data	Oligoneural	No	Unmethlyated	383	DECEASED	1	49	wt	NO	NO
TCGA-02-0054-01A-01T-0179-07.gene.tcga_level3.data	Radial glial	No	Methylated	199	DECEASED	1	44	wt	NO	NO
TCGA-02-0055-01A-01T-0179-07.gene.tcga_level3.data	Astrocytic	No	Unmethlyated	76	DECEASED	1	62	wt	NO	NO
TCGA-02-0057-01A-01T-0179-07.gene.tcga_level3.data	Neural	Rec	Unmethlyated	604	DECEASED	1	66	wt	YES	NO
TCGA-02-0058-01A-01T-0179-07.gene.tcga_level3.data	Neural	Rec	Methylated	254	DECEASED	1	28	wt	NO	YES
TCGA-02-0059-01A-01T-0301-07.gene.tcga_level3.data	Astrocytic	No	Unmethlyated	291	DECEASED	1	68	mut	NO	NO
Experiment Names	miR-based Subtype Classification	Secondary or Recurrent	MGMT status	OS (day)	Vital Status	Event	Age at initial pathologic diagnosis	IDH1	Pretreatment history	Prior Glioma
TCGA-02-0064-01A-01T-0195-07.gene.tcga_level3.data	Neuromesenchymal	No	Methylated	600	DECEASED	1	50	wt	NO	NO
TCGA-02-0068-01A-01T-0301-07.gene.tcga_level3.data	Neuromesenchymal	No	NA	804	DECEASED	1	57	wt	NO	NO
TCGA-02-0071-01A-01T-0195-07.gene.tcga_level3.data	Neuromesenchymal	No	Unmethlyated	167	DECEASED	1	53	wt	NO	NO
TCGA-02-0074-01A-01T-0195-07.gene.tcga_level3.data	Oligoneural	No	Unmethlyated	310	DECEASED	1	68	wt	NO	NO
TCGA-02-0075-01A-01T-0195-07.gene.tcga_level3.data	Astrocytic	No	Unmethlyated	634	DECEASED	1	63	wt	NO	NO
TCGA-02-0079-01A-01T-0309-07.gene.tcga_level3.data	Astrocytic	No	Unmethlyated	828	DECEASED	1	57	wt	NO	NO
TCGA-02-0080-01A-01T-0195-07.gene.tcga_level3.data	Oligoneural	Rec	Unmethlyated	2729	DECEASED	1	28	wt	YES	NO
TCGA-02-0083-01A-01T-0195-07.gene.tcga_level3.data	Oligoneural	Rec	Methylated	691	DECEASED	1	59	wt	YES	NO
TCGA-02-0084-01A-01T-0309-07.gene.tcga_level3.data	Oligoneural	No	Unmethlyated	384	DECEASED	1	36	wt	NO	NO
TCGA-02-0085-01A-01T-0195-07.gene.tcga_level3.data	Neuromesenchymal	No	Methylated	1560	DECEASED	1	63	wt	NO	NO
TCGA-02-0086-01A-01T-0195-07.gene.tcga_level3.data	Astrocytic	No	Unmethlyated	268	DECEASED	1	45	wt	NO	NO
TCGA-02-0089-01A-01T-0195-07.gene.tcga_level3.data	Neuromesenchymal	Rec	Unmethlyated	515	DECEASED	1	52	wt	YES	NO
TCGA-02-0099-01A-01T-0195-07.gene.tcga_level3.data	Radial glial	Rec	Methylated	106	DECEASED	1	46	wt	YES	NO
TCGA-02-0102-01A-01T-0195-07.gene.tcga_level3.data	Oligoneural	Sec	Unmethlyated	821	DECEASED	1	42	wt	YES	NO
TCGA-02-0104-01A-01T-0301-07.gene.tcga_level3.data	Oligoneural	No	Unmethlyated	1977	DECEASED	1	29	wt	NO	NO
TCGA-02-0106-01A-01T-0283-07.gene.tcga_level3.data	Neuromesenchymal	No	Unmethlyated	355	DECEASED	1	54	wt	NO	NO
TCGA-02-0107-01A-01T-0195-07.gene.tcga_level3.data	Neuromesenchymal	Rec	Unmethlyated	537	DECEASED	1	56	wt	YES	NO
TCGA-02-0111-01A-01T-0283-07.gene.tcga_level3.data	Neuromesenchymal	No	Methylated	704	DECEASED	1	56	wt	NO	NO
TCGA-02-0114-01A-01T-0195-07.gene.tcga_level3.data	Oligoneural	Sec	Methylated	3040	DECEASED	1	37	wt	YES	NO
TCGA-02-0115-01A-01T-0195-07.gene.tcga_level3.data	Neural	No	Methylated	476	DECEASED	1	52	wt	NO	NO
TCGA-02-0260-01A-03T-0283-07.gene.tcga_level3.data	Radial glial	No	Unmethlyated	514	DECEASED	1	54	wt	NO	NO
TCGA-02-0266-01A-01T-0283-07.gene.tcga_level3.data	Neuromesenchymal	No	Unmethlyated	538	DECEASED	1	14	wt	NO	NO
TCGA-02-0269-01B-01T-0283-07.gene.tcga_level3.data	Radial glial	No	Methylated	327	DECEASED	1	68	wt	NO	NO
TCGA-02-0271-01A-01T-0283-07.gene.tcga_level3.data	Astrocytic	No	Methylated	440	DECEASED	1	26	wt	NO	NO
TCGA-02-0281-01A-01T-0283-07.gene.tcga_level3.data	Oligoneural	No	Methylated	121	DECEASED	1	78	mut	NO	NO
TCGA-02-0285-01A-01T-0283-07.gene.tcga_level3.data	Neuromesenchymal	No	NA	422	DECEASED	1	50	wt	NO	NO
TCGA-02-0289-01A-01T-0283-07.gene.tcga_level3.data	Radial glial	No	Unmethlyated	432	DECEASED	1	57	wt	NO	NO
TCGA-02-0290-01A-01T-0283-07.gene.tcga_level3.data	Radial glial	No	Methylated	485	DECEASED	1	49	wt	NO	NO
TCGA-02-0317-01A-01T-0283-07.gene.tcga_level3.data	Neuromesenchymal	No	Unmethlyated	372	DECEASED	1	40	wt	NO	NO
TCGA-02-0321-01A-01T-0283-07.gene.tcga_level3.data	Oligoneural	No	Methylated	300	DECEASED	1	74	wt	NO	NO
TCGA-02-0325-01A-01T-0283-07.gene.tcga_level3.data	Astrocytic	No	Unmethlyated	323	DECEASED	1	61	wt	NO	NO
TCGA-02-0326-01A-01T-0283-07.gene.tcga_level3.data	Neural	No	Unmethlyated	223	DECEASED	1	82	wt	NO	NO
TCGA-02-0330-01A-01T-0283-07.gene.tcga_level3.data	Astrocytic	No	Unmethlyated	484	DECEASED	1	51	wt	NO	NO
TCGA-02-0332-01A-01T-0283-07.gene.tcga_level3.data	Neuromesenchymal	No	Methylated	782	DECEASED	1	46	wt	NO	NO
TCGA-02-0333-01A-02T-0283-07.gene.tcga_level3.data	Neuromesenchymal	No	Methylated	133	DECEASED	1	77	wt	NO	NO
TCGA-02-0337-01A-01T-0283-07.gene.tcga_level3.data	Neural	No	Unmethlyated	764	DECEASED	1	48	wt	NO	NO
TCGA-02-0338-01A-01T-0283-07.gene.tcga_level3.data	Oligoneural	No	Unmethlyated	322	DECEASED	1	41	wt	NO	NO
TCGA-02-0339-01A-01T-0283-07.gene.tcga_level3.data	Oligoneural	No	Unmethlyated	377	DECEASED	1	67	wt	NO	NO
TCGA-02-0422-01A-01T-0283-07.gene.tcga_level3.data	Neural	No	Methylated	441	DECEASED	1	50	wt	NO	NO
TCGA-02-0430-01A-01T-0283-07.gene.tcga_level3.data	Radial glial	No	Unmethlyated	321	DECEASED	1	67	wt	NO	NO
TCGA-02-0432-01A-02T-0283-07.gene.tcga_level3.data	Neuromesenchymal	No	Unmethlyated	1433	DECEASED	1	36	wt	NO	NO
TCGA-02-0440-01A-01T-0283-07.gene.tcga_level3.data	Oligoneural	No	Unmethlyated	345	DECEASED	1	62	wt	NO	NO
TCGA-02-0446-01A-01T-0283-07.gene.tcga_level3.data	Neural	No	Unmethlyated	281	DECEASED	1	61	wt	NO	NO
TCGA-02-0451-01A-01T-0283-07.gene.tcga_level3.data	Neural	No	Unmethlyated	492	DECEASED	1	62	mut	NO	NO
TCGA-06-0122-01A-01T-0213-07.gene.tcga_level3.data	Neuromesenchymal	No	Unmethlyated	187	DECEASED	1	84	wt	NO	NO
TCGA-06-0124-01A-01T-0213-07.gene.tcga_level3.data	Neuromesenchymal	No	Methylated	619	DECEASED	1	67	wt	NO	NO
TCGA-06-0125-01A-01T-0213-07.gene.tcga_level3.data	Radial glial	No	Unmethlyated	1448	DECEASED	1	63	wt	NO	NO
TCGA-06-0126-01A-01T-0213-07.gene.tcga_level3.data	Radial glial	No	Unmethlyated	210	DECEASED	1	86	wt	NO	NO
TCGA-06-0127-01A-01T-0309-07.gene.tcga_level3.data	Neuromesenchymal	No	Unmethlyated	120	DECEASED	1	67	wt	NO	NO
TCGA-06-0128-01A-01T-0213-07.gene.tcga_level3.data	Oligoneural	No	Unmethlyated	691	DECEASED	1	66	wt	NO	NO
TCGA-06-0129-01A-01T-0213-07.gene.tcga_level3.data	Oligoneural	No	Unmethlyated	1024	DECEASED	1	30	mut	NO	NO
TCGA-06-0130-01A-01T-0213-07.gene.tcga_level3.data	Astrocytic	No	Unmethlyated	394	DECEASED	1	54	wt	NO	NO
TCGA-06-0133-01A-02T-0213-07.gene.tcga_level3.data	Neuromesenchymal	No	Unmethlyated	435	DECEASED	1	64	wt	NO	NO
TCGA-06-0137-01A-02T-0213-07.gene.tcga_level3.data	Radial glial	No	Unmethlyated	812	DECEASED	1	63	wt	NO	NO
TCGA-06-0138-01A-01T-0230-07.gene.tcga_level3.data	Radial glial	No	Unmethlyated	737	DECEASED	1	43	wt	NO	NO
TCGA-06-0139-01A-01T-0213-07.gene.tcga_level3.data	Neuromesenchymal	No	Unmethlyated	362	DECEASED	1	40	wt	NO	NO
TCGA-06-0143-01A-01T-0213-07.gene.tcga_level3.data	Neuromesenchymal	No	Unmethlyated	357	DECEASED	1	58	wt	NO	NO
TCGA-06-0145-01A-05T-0213-07.gene.tcga_level3.data	Radial glial	No	Methylated	71	DECEASED	1	53	wt	NO	NO
TCGA-06-0146-01A-01T-0283-07.gene.tcga_level3.data	Oligoneural	No	Methylated	611	DECEASED	1	33	wt	NO	NO
TCGA-06-0147-01A-01T-0213-07.gene.tcga_level3.data	Astrocytic	No	Unmethlyated	541	DECEASED	1	51	wt	NO	NO
TCGA-06-0149-01A-05T-0283-07.gene.tcga_level3.data	Neuromesenchymal	No	Methylated	261	DECEASED	1	74	wt	NO	NO
TCGA-06-0152-01A-02T-0309-07.gene.tcga_level3.data	Neuromesenchymal	No	Unmethlyated	375	DECEASED	1	68	wt	NO	NO
TCGA-06-0154-01A-02T-0230-07.gene.tcga_level3.data		No	Unmethlyated	423	DECEASED	1	54	wt	NO	NO
TCGA-06-0156-01A-01T-0230-07.gene.tcga_level3.data	Neuromesenchymal	No	Unmethlyated	178	DECEASED	1	57	wt	NO	NO
TCGA-06-0157-01A-01T-0230-07.gene.tcga_level3.data	Radial glial	No	Unmethlyated	97	DECEASED	1	63	wt	NO	NO
TCGA-06-0158-01A-01T-0230-07.gene.tcga_level3.data	Oligoneural	No	Unmethlyated	329	DECEASED	1	73	wt	NO	NO
TCGA-06-0162-01A-01T-0283-07.gene.tcga_level3.data	Neural	No	Unmethlyated	104	DECEASED	1	47	wt	NO	YES
TCGA-06-0164-01A-01T-0283-07.gene.tcga_level3.data	Astrocytic	No	NA	1730	DECEASED	1	47	wt	NO	NO
TCGA-06-0166-01A-01T-0230-07.gene.tcga_level3.data	Neuromesenchymal	No	Unmethlyated	178	DECEASED	1	51	wt	NO	NO
TCGA-06-0168-01A-01T-0230-07.gene.tcga_level3.data	Neuromesenchymal	No	Unmethlyated	598	DECEASED	1	59	wt	NO	NO
TCGA-06-0169-01A-01T-0213-07.gene.tcga_level3.data	Neuromesenchymal	No	Unmethlyated	100	DECEASED	1	68	wt	NO	NO
TCGA-06-0171-01A-01T-0230-07.gene.tcga_level3.data	Neural	No	Unmethlyated	399	DECEASED	1	65	wt	NO	NO
TCGA-06-0173-01A-01T-0230-07.gene.tcga_level3.data	Oligoneural	No	Methylated	136	DECEASED	1	72	wt	NO	NO
TCGA-06-0174-01A-01T-0230-07.gene.tcga_level3.data	Neuromesenchymal	No	Methylated	98	DECEASED	1	54	wt	NO	NO
TCGA-06-0175-01A-01T-0283-07.gene.tcga_level3.data	Neuromesenchymal	No	Unmethlyated	123	DECEASED	1	69	wt	NO	NO
TCGA-06-0177-01A-01T-0283-07.gene.tcga_level3.data	Oligoneural	No	Unmethlyated	126	DECEASED	1	64	wt	NO	NO
TCGA-06-0179-01A-03T-0283-07.gene.tcga_level3.data	Neural	No	Methylated	616	DECEASED	1	64	wt	NO	NO
TCGA-06-0182-01A-01T-0283-07.gene.tcga_level3.data	Oligoneural	No	Unmethlyated	111	DECEASED	1	76	wt	NO	NO
TCGA-06-0187-01A-01T-0230-07.gene.tcga_level3.data	Radial glial	No	Methylated	828	DECEASED	1	69	mut	NO	NO
TCGA-06-0189-01A-01T-0230-07.gene.tcga_level3.data	Neuromesenchymal	No	Unmethlyated	469	DECEASED	1	55	wt	NO	NO
TCGA-06-0190-01A-01T-0230-07.gene.tcga_level3.data	Neuromesenchymal	No	Unmethlyated	317	DECEASED	1	62	wt	NO	NO
TCGA-06-0194-01A-01T-0283-07.gene.tcga_level3.data	Astrocytic	No	Unmethlyated	142	DECEASED	1	37	wt	NO	NO
TCGA-06-0195-01B-01T-0230-07.gene.tcga_level3.data	Neural	No	Methylated	225	DECEASED	1	63	wt	NO	NO
TCGA-06-0197-01A-02T-0230-07.gene.tcga_level3.data	Astrocytic	No	Unmethlyated	168	DECEASED	1	65	wt	NO	NO
TCGA-06-0208-01A-01T-0230-07.gene.tcga_level3.data	Radial glial	No	Unmethlyated	255	DECEASED	1	52	wt	NO	NO
TCGA-06-0210-01A-01T-0230-07.gene.tcga_level3.data	Neuromesenchymal	No	Unmethlyated	225	DECEASED	1	72	wt	NO	NO
TCGA-06-0211-01B-01T-0230-07.gene.tcga_level3.data	Neuromesenchymal	No	Unmethlyated	360	DECEASED	1	47	wt	NO	NO
TCGA-06-0214-01A-02T-0230-07.gene.tcga_level3.data	Neuromesenchymal	No	Methylated	457	DECEASED	1	66	wt	NO	NO
TCGA-06-0221-01A-01T-0230-07.gene.tcga_level3.data	Oligoneural	No	Methylated	603	DECEASED	1	31	wt	NO	NO
TCGA-06-0237-01A-02T-0230-07.gene.tcga_level3.data	Neuromesenchymal	No	Unmethlyated	415	DECEASED	1	75	wt	NO	NO
TCGA-06-0238-01A-02T-0309-07.gene.tcga_level3.data	Neuromesenchymal	No	Unmethlyated	404	DECEASED	1	46	wt	NO	NO
TCGA-06-0394-01A-01T-0283-07.gene.tcga_level3.data	Astrocytic	No	Unmethlyated	329	DECEASED	1	51	wt	NO	NO
TCGA-06-0397-01A-01T-0283-07.gene.tcga_level3.data	Astrocytic	No	Methylated	274	DECEASED	1	57	wt	NO	NO
TCGA-06-0409-01A-02T-0283-07.gene.tcga_level3.data	Neuromesenchymal	No	Methylated	2201	DECEASED	1	43	wt	NO	NO
TCGA-06-0410-01A-01T-0283-07.gene.tcga_level3.data	Oligoneural	No	Unmethlyated	142	DECEASED	1	76	wt	NO	NO
TCGA-06-0412-01A-01T-0283-07.gene.tcga_level3.data	Astrocytic	No	Unmethlyated	291	DECEASED	1	56	wt	NO	NO
TCGA-06-0413-01A-01T-0283-07.gene.tcga_level3.data	Neural	No	Methylated	96	DECEASED	1	77	wt	NO	NO
TCGA-06-0414-01A-01T-0283-07.gene.tcga_level3.data	Oligoneural	No	Methylated	1068	DECEASED	1	63	wt	NO	NO
TCGA-06-0645-01A-01T-0309-07.gene.tcga_level3.data	Neuromesenchymal	No	Methylated	175	DECEASED	1	55	wt	NO	NO
TCGA-06-0646-01A-01T-0309-07.gene.tcga_level3.data	Radial glial	No	Unmethlyated	175	DECEASED	1	60	wt	NO	NO
TCGA-06-0648-01A-01T-0309-07.gene.tcga_level3.data	Oligoneural	No	Methylated	297	DECEASED	1	77	wt	NO	NO
TCGA-08-0244-01A-01T-0301-07.gene.tcga_level3.data	Neural	No	Unmethlyated	690	DECEASED	1	62	wt	NO	NO
TCGA-08-0245-01A-01T-0301-07.gene.tcga_level3.data	Oligoneural	No	NA	1151	DECEASED	1	31	wt	NO	NO
TCGA-08-0246-01A-01T-0301-07.gene.tcga_level3.data	Astrocytic	No	Unmethlyated	127	DECEASED	1	57	wt	NO	NO
TCGA-08-0344-01A-01T-0301-07.gene.tcga_level3.data	Oligoneural	No	Unmethlyated	3524	DECEASED	1	66	wt	NO	NO
TCGA-08-0345-01A-01T-0309-07.gene.tcga_level3.data	Neural	No	Unmethlyated	53	DECEASED	1	71	wt	NO	NO
TCGA-08-0346-01A-01T-0301-07.gene.tcga_level3.data	Astrocytic	No	Unmethlyated	256	DECEASED	1	69	wt	NO	NO
TCGA-08-0347-01A-01T-0301-07.gene.tcga_level3.data	Neural	No	Methylated	782	DECEASED	1	50	wt	NO	NO
TCGA-08-0348-01A-01T-0301-07.gene.tcga_level3.data	Oligoneural	No	Unmethlyated	370	DECEASED	1	63	wt	NO	NO
TCGA-08-0349-01A-01T-0309-07.gene.tcga_level3.data	Neural	No	Unmethlyated	298	DECEASED	1	46	wt	NO	NO
TCGA-08-0350-01A-01T-0301-07.gene.tcga_level3.data	Oligoneural	No	Methylated	888	DECEASED	1	32	wt	NO	NO
TCGA-08-0351-01A-01T-0301-07.gene.tcga_level3.data	Oligoneural	No	NA	1986	DECEASED	1	40	wt	NO	YES
TCGA-08-0352-01A-01T-0309-07.gene.tcga_level3.data	Neural	No	Unmethlyated	39	DECEASED	1	79	wt	NO	NO
TCGA-08-0353-01A-01T-0301-07.gene.tcga_level3.data	Neuromesenchymal	No	NA	256	DECEASED	1	58	wt	NO	NO
TCGA-08-0354-01A-01T-0301-07.gene.tcga_level3.data	Neuromesenchymal	No	Methylated	546	DECEASED	1	52	wt	NO	NO
TCGA-08-0355-01A-01T-0301-07.gene.tcga_level3.data	Radial glial	No	NA	747	DECEASED	1	30	wt	NO	NO
TCGA-08-0356-01A-01T-0301-07.gene.tcga_level3.data	Neuromesenchymal	No	Unmethlyated	946	DECEASED	1	59	wt	NO	NO
TCGA-08-0357-01A-01T-0301-07.gene.tcga_level3.data	Radial glial	No	Unmethlyated	1143	DECEASED	1	49	wt	NO	NO
TCGA-08-0358-01A-01T-0309-07.gene.tcga_level3.data	Neuromesenchymal	No	Unmethlyated	678	DECEASED	1	50	wt	NO	NO
TCGA-08-0359-01A-01T-0301-07.gene.tcga_level3.data	Neural	No	Methylated	102	DECEASED	1	59	wt	NO	NO
TCGA-08-0360-01A-01T-0301-07.gene.tcga_level3.data	Astrocytic	No	Unmethlyated	468	DECEASED	1	76	wt	NO	NO
TCGA-08-0375-01A-01T-0301-07.gene.tcga_level3.data	Oligoneural	No	Unmethlyated	372	DECEASED	1	51	wt	NO	YES
TCGA-08-0380-01A-01T-0301-07.gene.tcga_level3.data	Astrocytic	No	Unmethlyated	454	DECEASED	1	74	mut	NO	NO
TCGA-08-0385-01A-01T-0301-07.gene.tcga_level3.data	Oligoneural	No	NA	82	DECEASED	1	71	wt	NO	NO
TCGA-08-0386-01A-01T-0309-07.gene.tcga_level3.data	Neuromesenchymal	No	Methylated	548	DECEASED	1	74	wt	NO	NO
TCGA-08-0389-01A-01T-0301-07.gene.tcga_level3.data	Oligoneural	No	Unmethlyated	467	DECEASED	1	59	wt	NO	NO
TCGA-08-0390-01A-01T-0301-07.gene.tcga_level3.data	Neural	No	NA	425	DECEASED	1	69	wt	NO	NO
TCGA-08-0509-01A-01T-0283-07.gene.tcga_level3.data	Neural	No	Unmethlyated	382	DECEASED	1	63	wt	NO	NO
TCGA-08-0510-01A-01T-0283-07.gene.tcga_level3.data	Radial glial	No	Unmethlyated	129	DECEASED	1	75	wt	NO	NO
TCGA-08-0511-01A-01T-0283-07.gene.tcga_level3.data	Neural	No	Methylated	235	DECEASED	1	69	mut	NO	NO
TCGA-08-0512-01A-01T-0283-07.gene.tcga_level3.data	Astrocytic	No	Unmethlyated	1282	DECEASED	1	48	wt	NO	NO
TCGA-08-0514-01A-01T-0283-07.gene.tcga_level3.data	Radial glial	No	Methylated	337	DECEASED	1	69	wt	NO	NO
TCGA-08-0516-01A-01T-0283-07.gene.tcga_level3.data	Oligoneural	No	Unmethlyated	596	DECEASED	1	14	wt	NO	NO
TCGA-08-0517-01A-01T-0283-07.gene.tcga_level3.data	Radial glial	Rec	Methylated	1785	DECEASED	1	34	wt	YES	NO
TCGA-08-0518-01A-01T-0283-07.gene.tcga_level3.data	Radial glial	No	Unmethlyated	588	DECEASED	1	60	wt	NO	NO
TCGA-08-0520-01A-01T-0283-07.gene.tcga_level3.data	Radial glial	No	Unmethlyated	326	DECEASED	1	70	wt	NO	NO
TCGA-08-0521-01A-01T-0283-07.gene.tcga_level3.data	Neural	No	Unmethlyated	146	DECEASED	1	17	wt	NO	NO
TCGA-08-0522-01A-01T-0283-07.gene.tcga_level3.data	Astrocytic	No	Unmethlyated	635	DECEASED	1	61	wt	NO	NO
TCGA-08-0524-01A-01T-0283-07.gene.tcga_level3.data	Oligoneural	No	Unmethlyated	220	DECEASED	1	17	wt	NO	NO
TCGA-08-0525-01A-01T-0283-07.gene.tcga_level3.data	Radial glial	Sec	Unmethlyated	486	DECEASED	1	52	wt	YES	NO
TCGA-08-0529-01A-02T-0283-07.gene.tcga_level3.data	Radial glial	No	Unmethlyated	559	DECEASED	1	56	mut	NO	NO
TCGA-08-0531-01A-01T-0283-07.gene.tcga_level3.data	Radial glial	No	Unmethlyated	230	DECEASED	1	64	wt	NO	NO
TCGA-12-0616-01A-01T-0309-07.gene.tcga_level3.data	Neuromesenchymal	No	Unmethlyated	447	DECEASED	1	36	wt	NO	NO
TCGA-12-0618-01A-01T-0309-07.gene.tcga_level3.data	Oligoneural	No	Unmethlyated	394	DECEASED	1	49	wt	NO	NO
TCGA-12-0619-01A-01T-0309-07.gene.tcga_level3.data	Astrocytic	No	Methylated	1062	DECEASED	1	60	wt	NO	NO
TCGA-12-0620-01A-01T-0309-07.gene.tcga_level3.data	Neuromesenchymal	No	Unmethlyated	318	DECEASED	1	57	wt	NO	NO

## Sheet: Table S1b LGG-Grade III
Table S3b. Patients characteristics of Grade III gliomas from the TCGA Lower Grade Gliomas (LGG) dataset (n=58)
Experiment name	Age at initial pathologic diagnosis	Grade	IDH1	Histotype	treatment	Survival (days)	Event	Vital Status
TCGA-CS-4941-F10024	67	3	WT	Astrocytoma	TMZ	234	1	DECEASED
TCGA-CS-4943-F10324	37	3	MUT	Astrocytoma	TMZ	552	0	LIVING
TCGA-CS-5393-F10073	39	3	MUT	Astrocytoma	TMZ	1222	0	LIVING
TCGA-CS-5396-F10208	53	3	MUT	Oligoastrocytoma	BEVA	303	0	LIVING
TCGA-CS-5397-F17567	54	3	WT	Oligodendroglioma		194	1	DECEASED
TCGA-CS-6186-F18628	58	3	WT	Astrocytoma	TMZ	538	1	DECEASED
TCGA-CS-6290-F17564	31	3	MUT	Astrocytoma	TMZ	546	0	LIVING
TCGA-CS-6665-F17572	51	3	MUT	Astrocytoma		378	0	LIVING
TCGA-CS-6666-F17577	22	3	MUT	Astrocytoma		257	0	LIVING
TCGA-CS-6670-F19941	43	3	MUT	Oligodendroglioma		200	0	LIVING
TCGA-DB-5273-F13009	33	3	MUT	Astrocytoma	TMZ	1809	0	LIVING
TCGA-DB-5274-F14230	37	3	MUT	Oligoastrocytoma	TMZ	1726	0	LIVING
TCGA-DB-5275-F14223	36	3	MUT	Oligoastrocytoma	TMZ	1458	0	LIVING
TCGA-DB-5276-F14219	32	3	MUT	Oligoastrocytoma	TMZ	1594	0	LIVING
TCGA-DB-5277-F14234	34	3	MUT	Astrocytoma	TMZ	1419	0	LIVING
TCGA-DB-5281-F14217	61	3	MUT	Oligoastrocytoma	TMZ	1614	0	LIVING
TCGA-DH-5140-F6484	38	3	WT	Oligoastrocytoma	TMZ	607	1	DECEASED
TCGA-DH-5142-F6539	29	3	MUT	Astrocytoma		921	0	LIVING
TCGA-DH-5143-F6548	30	3	MUT	Oligoastrocytoma	TMZ	438	0	LIVING
TCGA-DH-5144-F6562	56	3	MUT	Oligodendroglioma		244	0	LIVING
TCGA-DU-5847-F14822	34	3	WT	Astrocytoma	TMZ	547	0	LIVING
TCGA-DU-5849-F14889	48	3	WT	Oligodendroglioma	TMZ	442	0	LIVING
TCGA-DU-5851-F15071	40	3	MUT	Oligoastrocytoma	TMZ	530	0	LIVING
TCGA-DU-5852-F17044	61	3	WT	Oligoastrocytoma		205	1	DECEASED
TCGA-DU-5854-F14893	57	3	WT	Astrocytoma		257	0	LIVING
TCGA-DU-5855-F14801	49	3	MUT	Oligoastrocytoma	TMZ	207	0	LIVING
TCGA-DU-6397-F14794	45	3	MUT	Oligodendroglioma	TMZ	1401	1	DECEASED
TCGA-DU-6406-F14899	59	3	WT	Oligoastrocytoma	TMZ	511	1	DECEASED
TCGA-DU-6410-F15160	56	3	MUT	Oligodendroglioma	TMZ	242	0	LIVING
TCGA-DU-7006-F17927	60	3	WT	Astrocytoma		349	1	DECEASED
TCGA-DU-7018-F17070	57	3	MUT	Oligodendroglioma		933	1	DECEASED
TCGA-DU-7019-F17096	39	3	MUT	Oligoastrocytoma	TMZ	800	0	LIVING
TCGA-DU-7309-F17509	41	3	WT	Oligodendroglioma		84	0	LIVING
TCGA-E1-5302-F7572	41	3	MUT	Astrocytoma		1525	1	DECEASED
TCGA-E1-5304-F7470	42	3	MUT	Astrocytoma	TMZ	1251	1	DECEASED
TCGA-E1-5305-F16185	34	3	MUT	Astrocytoma		2432	1	DECEASED
TCGA-E1-5307-F16198	62	3	MUT	Oligodendroglioma		1762	1	DECEASED
TCGA-FG-5963-F9672	23	3	WT	Astrocytoma	TMZ	547	0	LIVING
TCGA-FG-6692-F32838	63	3	WT	Oligodendroglioma	TMZ	413	0	LIVING
TCGA-FG-7637-F32987	49	3	MUT	Oligoastrocytoma	TMZ	1020	0	LIVING
TCGA-HT-7469-F28780	30	3	WT	Oligodendroglioma	TMZ	351	1	DECEASED
TCGA-HT-7470-F29527	37	3	MUT	Oligodendroglioma	TMZ	268	0	LIVING
TCGA-HT-7475-F29411	67	3	MUT	Oligoastrocytoma	TMZ	530	0	LIVING
TCGA-HT-7479-F29543	44	3		Astrocytoma	TMZ	216	0	LIVING
TCGA-HT-7601-F29577	30	3	MUT	Astrocytoma	TMZ	153	0	LIVING
TCGA-HT-7620-F29125	40	3	MUT	Oligoastrocytoma	TMZ	434	0	LIVING
TCGA-HT-7677-F28945	53	3	MUT	Oligodendroglioma	TMZ	494	0	LIVING
TCGA-HT-7684-F29412	58	3	MUT	Oligoastrocytoma		184	0	LIVING
TCGA-HT-7688-F29413	59	3	MUT	Oligodendroglioma	TMZ	964	0	LIVING
Experiment name	Age at initial pathologic diagnosis	Grade	IDH1	Histotype	treatment	Survival (days)	Event	Vital Status
TCGA-HT-7694-F29607	60	3	MUT	Oligodendroglioma	TMZ	210	0	LIVING
TCGA-HT-7856-F29423	35	3		Oligodendroglioma	TMZ	1189	0	LIVING
TCGA-HT-7874-F29422	41	3		Oligodendroglioma	TMZ	1130	0	LIVING
TCGA-HT-7879-F29673	31	3		Oligoastrocytoma	TMZ	112	0	LIVING
TCGA-HT-7882-F28952	66	3		Oligodendroglioma		112	1	DECEASED
TCGA-HT-8011-F32623	55	3		Astrocytoma	TMZ	494	0	LIVING
TCGA-HT-8105-F32624	54	3		Oligodendroglioma	TMZ	190	0	LIVING
TCGA-IK-8125-F33858	62	3	MUT	Oligoastrocytoma	TMZ	1120	0	LIVING
TCGA-CS-6188-01	58	3	WT	Oligoastrocytoma	TMZ	538	1	DECEASED

## Sheet: Table S1c LGG-Grade II
Table S3c. Patients characteristics of Grade II gliomas from the TCGA Lower Grade Gliomas (LGG) dataset (n=57)
Experiment name	Age at initial pathologic diagnosis	Grade	IDH1	HistoType	Treatment	Survival (days)	Event	Vital Status
TCGA-CS-4938-F21553	31	2	MUT			143	0	LIVING
TCGA-CS-4942-F10210	44	2	MUT	Astrocytoma	BEVA	1335	1	DECEASED
TCGA-CS-4944-F10062	50	2	MUT			323	0	LIVING
TCGA-CS-5390-F10070	47	2	MUT	Oligodendroglioma	TMZ	1966	0	LIVING
TCGA-CS-6667-F17581	39	2	MUT			229	0	LIVING
TCGA-CS-6668-F17585	57	2	MUT	Oligodendroglioma		243	0	LIVING
TCGA-CS-6669-F17589	26	2	WT	Oligodendroglioma	TMZ	224	0	LIVING
TCGA-DB-5270-F13005	38	2	MUT	Oligoastrocytoma		2977	0	LIVING
TCGA-DB-5278-F14232	17	2	MUT	Oligodendroglioma		1526	0	LIVING
TCGA-DB-5279-F14228	59	2	MUT	oligodendroglioma		1354	0	LIVING
TCGA-DB-5280-F14225	43	2	MUT	Oligoastrocytoma		404	0	LIVING
TCGA-DU-5874-F14706	62	2	MUT	oligodendroglioma	TMZ	460	0	LIVING
TCGA-DU-6395-F14942	31	2	MUT	Oligoastrocytoma		1491	1	DECEASED
TCGA-DU-6399-F14710	54	2	MUT	oligodendroglioma		1999	1	DECEASED
TCGA-DU-6401-F14751	31	2	MUT	Oligodendroglioma	TMZ	2660	1	DECEASED
TCGA-DU-6404-F14781	24	2	WT	Oligodendroglioma		4068	1	DECEASED
TCGA-DU-7014-F17101	59	2		oligodendroglioma		3571	1	DECEASED
TCGA-DU-7015-F18631	41	2		Oligodendroglioma		2761	0	LIVING
TCGA-DU-7302-F17543	48	2	MUT	Oligodendroglioma		1834	0	LIVING
TCGA-E1-5303-F7453	38	2	MUT	Astrocytoma		2051	1	DECEASED
TCGA-E1-5318-F7616	42	2	WT	Oligodendroglioma		2378	1	DECEASED
TCGA-E1-5319-F16173	48	2	MUT	Oligoastrocytoma	TMZ	2907	1	DECEASED
TCGA-E1-5322-F7464	38	2	MUT	Oligodendroglioma		3978	1	DECEASED
TCGA-FG-5965-F14153	39	2	MUT	Oligoastrocytoma		979	0	LIVING
TCGA-FG-6689-F14671	30	2	MUT		TMZ	189	0	LIVING
TCGA-FG-6690-F15474	70	2	MUT	oligodendroglioma		142	0	LIVING
TCGA-FG-6691-F14674	23	2	MUT			102	0	LIVING
TCGA-FG-7643-F32953	49	2	MUT	Oligoastrocytoma		293	0	LIVING
TCGA-FG-8188-F32960	41	2	MUT	Oligoastrocytoma		96	0	LIVING
TCGA-HT-7468-F21233	30	2	MUT	Oligodendroglioma	TMZ	203	0	LIVING
TCGA-HT-7473-F29569	28	2	MUT	Oligoastrocytoma		503	0	LIVING
TCGA-HT-7474-F28779	52	2	MUT	Oligoastrocytoma		114	0	LIVING
TCGA-HT-7476-F21240	26	2	WT		TMZ	199	0	LIVING
Experiment name	Age at initial pathologic diagnosis	Grade	IDH1	HistoType	Treatment	Survival (days)	Event	Vital Status
TCGA-HT-7480-F28787	33	2	MUT	Oligodendroglioma	TMZ	2287	0	LIVING
TCGA-HT-7481-F29530	39	2		oligodendroglioma		1800	0	LIVING
TCGA-HT-7482-F29532	18	2				1826	0	LIVING
TCGA-HT-7485-F28639	42	2				121	0	LIVING
TCGA-HT-7602-F29573	21	2	MUT	Oligodendroglioma		897	0	LIVING
TCGA-HT-7603-F29571	29	2	MUT	Oligodendroglioma		705	0	LIVING
TCGA-HT-7608-F28803	61	2	MUT	Oligoastrocytoma		671	0	LIVING
TCGA-HT-7610-F28944	25	2	MUT	Oligoastrocytoma		1706	0	LIVING
TCGA-HT-7689-F29648	58	2	MUT	oligodendroglioma		454	0	LIVING
TCGA-HT-7693-F29610	51	2	MUT	oligodendroglioma		533	0	LIVING
TCGA-HT-7695-F29604	29	2	MUT	Oligodendroglioma	TMZ	442	0	LIVING
TCGA-HT-7858-F29426	28	2				1540	0	LIVING
TCGA-HT-7880-F29680	30	2		Oligoastrocytoma		162	0	LIVING
TCGA-HT-7881-F29663	38	2		Oligodendroglioma		89	0	LIVING
TCGA-HT-7902-F28951	30	2		Oligoastrocytoma		955	0	LIVING
TCGA-HT-8010-F32622	64	2		oligodendroglioma		50	0	LIVING
TCGA-HT-8012-F32626	30	2		Oligodendroglioma		286	0	LIVING
TCGA-HT-8013-F32627	37	2		Oligodendroglioma	TMZ	1933	1	DECEASED
TCGA-HT-8108-F32634	26	2		Oligodendroglioma		76	0	LIVING
TCGA-HT-8113-F32197	49	2		oligodendroglioma		900	0	LIVING
TCGA-HW-7486-F20185	37	2	MUT	Oligodendroglioma		608	0	LIVING
TCGA-HW-7487-F20201	39	2	MUT	Oligodendroglioma	TMZ	409	0	LIVING
TCGA-IK-7675-F33064	43	2	MUT	Oligodendroglioma	BEVA	577	1	DECEASED
