# Supplementary material for: A MiRNA Signature for Defining Aggressive Phenotype and Prognosis in Gliomas
Source: PLoS One. 2014 Oct 3;9(10):e108950. doi: 10.1371/journal.pone.0108950 (PMC4184816; doi:10.1371/journal.pone.0108950)
Supplement: Table S4 — Clinicopathological characteristics of Affymetrix Gene Chip analysis Patients cohort. (XLSX) [file pone.0108950.s004.xlsx]

## Sheet: miRNA
Table S4. Clinicopathological characteristics of Affymetrix Gene Chip analysis Patients cohort (n=32)
Case ID	SEX	Age	Histotype	GRADE	N° SURGERY	MGMT	IDH1	IDH2	PROGRESSION	SURVIVAL
G28	M	67.3389	GLIOBLASTOMA	4	1	M	WT	WT	YES	decesead
G30	M	41.2861	GLIOBLASTOMA	4	1	M	WT	WT	YES	decesead
G31	M	74.1417	GLIOBLASTOMA	4	1	UM	WT	WT	YES	decesead
G33	F	70.0139	GLIOBLASTOMA	4	1	M	WT	WT	YES	decesead
G34	F	53.8528	GLIOBLASTOMA	4	1	UM	WT	WT	YES	decesead
G38	M	52.1778	GLIOBLASTOMA	4	1	M	WT	WT	YES	decesead
G56	M	63.7278	GLIOBLASTOMA	4	1	UM	WT	WT	YES	decesead
G58	M	67.6083	GLIOBLASTOMA	4	1	M	WT	WT	YES	decesead
G64	M	78.7361	GLIOBLASTOMA	4	1	UM	WT	WT	YES	decesead
G65	M	54.4111	GLIOBLASTOMA	4	1	M	WT	WT	YES	decesead
G66	F	78.9333	GLIOBLASTOMA	4	1	M	WT	WT	YES	decesead
G69	F	55.5833	GLIOBLASTOMA	4	2	UM	WT	WT	YES	decesead
G71	F	75.0528	GLIOBLASTOMA	4	1	M	WT	WT	NO	decesead
G75	M	65.4111	GLIOBLASTOMA	4	1	UM	WT	WT	NO	decesead
G76	M	61.4361	GLIOBLASTOMA	4	1	M	WT	WT	YES	decesead
G77	F	55.3917	GLIOBLASTOMA	4	1	UM	WT	WT	YES	decesead
G85	F	73.675	GLIOBLASTOMA	4	1	M	WT	WT	YES	decesead
G86	M	54.8556	GLIOBLASTOMA	4	1	UM	WT	WT	YES	living
G100	M	58.3139	GLIOBLASTOMA	4	2	UM	WT	WT	YES	decesead
G102	M	62.3806	GLIOBLASTOMA	4	1	M	WT	WT	NO	living
G103	M	78.9944	GLIOBLASTOMA	4	1	M	WT	WT	YES	decesead
G105	F	70.9667	GLIOBLASTOMA	4	1	UM	WT	WT	YES	decesead
G93	F	35.8333	ANAPLASTIC ASTROCYTOMA	3	1	UM	WT	WT	YES	decesead
G94	M	54.0083	ANAPLASTIC ASTROCYTOMA	3	1	M	R132C	WT	YES	living
G39	M	32.6611	OLIGODENDROGLIOMA	2	1	UM	R132H	WT	NO	living
G49	M	28.9333	OLIGOASTROCYTOMA	2	1	M	R132H	WT	YES	decesead
G54	M	23.3917	OLIGOASTROCYTOMA	2	2	M	R132H	WT	YES	living
G57	M	42.9111	OLIGOASTROCYTOMA	2	1	UM	WT	WT	YES	decesead
G59	M	42.2389	OLIGODENDROGLIOMA	2	1	M	R132H	WT	NO	living
G67	M	53.8083	OLIGODENDROGLIOMA	2	1	M	R132H	WT	NO	living
G72	M	37.4528	OLIGOASTROCYTOMA	2	1	UM	R132C	WT	NO	living
G98	M	29.6611	ASTROCYTOMA	2	1	M	R132H	WT	NO	living
